# Supplementary material for: A mosaic adeno-associated virus vector as a versatile tool that exhibits high levels of transgene expression and neuron specificity in primate brain
Source: Nat Commun. 2023 Aug 8;14:4762. doi: 10.1038/s41467-023-40436-1 (PMC10409865; doi:10.1038/s41467-023-40436-1)
Supplement: Supplementary file 4 — Supplementary Data 1 [file 41467_2023_40436_MOESM4_ESM.xlsx]

## Sheet: Reagents
Reagents	Source	Identifier
pAAV-CMV	Agilent Technologies	240071
monomeric Kusabira-Orange 1	MBL Lifescience	AM-V0051M
AAV-293 Cells	Agilent Technologies	240073
AAV Helper-Free System	Agilent Technologies	240071
PEI Max	Polysciences	24765
Pluronic f-68 (Poloxamer 188)	Sigma-Aldrich	P5556
TaqMan Gene Expression Master Mix	ThermoFisher	4369016
Custom TaqMan Gene Expression Assays for WPRE	ThermoFisher	4332078, AIVI45L
Silicone adhesive	World Precision Instruments	Kwik-Sil
Deschloroclozapine	MedChemExpress	HY-42110
Donkey serum	Sigma-Aldrich	S30
Triton-X 100	Fujifilm Wako	169-21105
Avidin-biotin-peroxidase complex kit	Vector laboratories	PK-6100
Diaminobenzine tetrahydrochloride	Fujifilm Wako	WK04522833
Neutral red	SERVA	30305

## Sheet: Antibodies
Antibodies	Source	Identifier
Guinea pig polyclonal anti-NeuN	Millipore	ABN90
Mouse monoclonal anti-S100β	Sigma-Aldrich	s2532
Donkey-anti-Guinea pig DyLight405	Jackson ImmunoResearch Laboratories, Inc.	706-475-148
Donkey-anti-Mouse AlexaFluor647	Jackson ImmunoResearch Laboratories, Inc.	706-605-148
Chicken monoclonal anti-GFP	Abcam	ab13970
Rabbit monoclonal anti-DARPP-32	Cell Signaling Technology	2302
Mouse monoclonal anti-PV	Sigma-Aldrich	P3088
Goat monoclonal anti-ChAT	Sigma-Aldrich	AB144P
Rabbit monoclonal anti-GFP	Invitrogen	G10362
Rabbit polyclonal anti-M3	Atlas Antibodies	HPA024106
Donkey-anti-Rabbit AlexaFluor555	Invitrogen	A31572
Donkey-anti-Chicken AlexaFluor488	Jackson ImmunoResearch Laboratories, Inc.	703-545-155
Donkey-anti-Mouse AlexaFluor555	Invitrogen	A31570
Rabbit polyclonal anti-c-fos	Abcam	ab190289
Donkey-anti-Rb Biotin	Jackson ImmunoResearch Laboratories, Inc.	711-065-152
