# Supplementary material for: A mosaic adeno-associated virus vector as a versatile tool that exhibits high levels of transgene expression and neuron specificity in primate brain
Source: Nat Commun. 2023 Aug 8;14:4762. doi: 10.1038/s41467-023-40436-1 (PMC10409865; doi:10.1038/s41467-023-40436-1)
Supplement: Supplementary file 6 — Source Data [file 41467_2023_40436_MOESM6_ESM.xlsx]

## Sheet: Figure 1c
Figure 1c
Normalized mKO1 intensity
CMV
		AAV2	AAV2.1-A	AAV2.1-B	AAV1
	Monkey A	1	2.64724	3.65764	4.01087
	Monkey B	1	1.77096	1.98506	1.87821
Syn
		AAV2	AAV2.1-A	AAV2.1-B	AAV1
	Monkey A	0.36771	1.91877	1.55024	1.35964
	Monkey B	0.4406	2.52074	1.7098	1.44498

## Sheet: Figure 1d
Figure 1d
mKO1 neuron number
CMV
		AAV2	AAV2.1-A	AAV2.1-B	AAV1
	Monkey A	47343.8	120509	105809	97109.4
	Monkey B	31543.8	72887.5	67528.1	61709.4
Syn
		AAV2	AAV2.1-A	AAV2.1-B	AAV1
	Monkey A	46875	138203	98750	80312.5
	Monkey B	30318.8	64159.4	56809.4	52828.1

## Sheet: Figure 2b
Figure 2b
% NeuN+ cells / total mKO1+ cells
CMV
		AAV2	AAV2.1-A	AAV2.1-B	AAV1
	Monkey A	100	99.644	91.041	81.508
	Monkey B	99.709	99.582	92.067	84.842
Syn
		AAV2	AAV2.1-A	AAV2.1-B	AAV1
	Monkey A	100	100	100	99.709
	Monkey B	100	100	100	99.424
% S100β+ cells / total mKO1+ cells
CMV
		AAV2	AAV2.1-A	AAV2.1-B	AAV1
	Monkey A	0	0.356	8.959	18.492
	Monkey B	0.291	0.418	7.933	15.158
Syn
		AAV2	AAV2.1-A	AAV2.1-B	AAV1
	Monkey A	0	0	0	0.291
	Monkey B	0	0	0	0.576

## Sheet: Figure 3c
Figure 3c
Normalized mKO1 intensity
CMV
		AAV2.1-A	AAV2.1-A'	AAV2.1-A''	AAV1	AAV5	AAV9
	Monkey C	2.34	2.253	1.844	2.906	1	2.7
	Monkey D	2.272	2.033	2.002	1.405	1	3.35
Syn
		AAV2.1-A	AAV2.1-A'	AAV2.1-A''	AAV1	AAV5	AAV9
	Monkey C	0.433	0.534	0.549	0.22	0.089	0.544
	Monkey D	0.989	1.005	1.325	0.538	0.141	1.41

## Sheet: Figure 3d
Figure 3d
mKO1 neuron number
CMV
		AAV2.1-A	AAV2.1-A'	AAV2.1-A''	AAV1	AAV5	AAV9
	Monkey C	45312.5	47812.5	41250	44062.5	20000	45625
	Monkey D	61250	49375	50703.1	49609.4	27812.5	79453.1
Syn
		AAV2.1-A	AAV2.1-A'	AAV2.1-A''	AAV1	AAV5	AAV9
	Monkey C	34687.5	33333.3	39687.5	21171.9	22578.1	39375
	Monkey D	68125	63750	64062.5	45390.6	28203.1	62500

## Sheet: Figure 4b
Figure 4b
% NeuN+ cells / total mKO1+ cells
CMV
		AAV2.1-A	AAV2.1-A'	AAV2.1-A''	AAV1	AAV5	AAV9
	Monkey C	96	97.9	97.82	82.096	92.419	75.258
	Monkey D	100	100	99.54	95.489	87.469	89.841
Syn
		AAV2.1-A	AAV2.1-A'	AAV2.1-A''	AAV1	AAV5	AAV9
	Monkey C	100	100	100	99.632	100	99.018
	Monkey D	100	100	100	99.828	99.724	99.751
% S100β+ cells / total mKO1+ cells
CMV
		AAV2.1-A	AAV2.1-A'	AAV2.1-A''	AAV1	AAV5	AAV9
	Monkey C	4	2.1	2.18	17.904	7.581	24.742
	Monkey D	0	0	0.46	4.511	12.531	10.159
Syn
		AAV2.1-A	AAV2.1-A'	AAV2.1-A''	AAV1	AAV5	AAV9
	Monkey C	0	0	0	0.368	0	0.982
	Monkey D	0	0	0	0.172	0.276	0.249

## Sheet: Figure 5b
Figure 5b
Normalized mKO1 intensity
	AAV2.1-A	AAV1	AAV2	AAV5	AAV9
Rat #01	28.5754	10.8062	0.97334	7.8844	18.4038
Rat #02	19.0817	8.61082	0.713915	7.55042	28.0969
Rat #03	17.3896	13.1178	1.19963	6.83186	26.7171
Rat #04	24.8269	13.4006	1.11311	5.68668	34.033
Average	22.468	11.484	1	6.988	26.813
SD	5.16789	2.24033	0.212292	0.972572	6.44205
SEM	2.58395	1.12016	0.106146	0.486286	3.22103
dunnett's test	-	0.00378	1e-05	0.00011	0.35036

## Sheet: Figure 5c
Figure 5c
mKO1 neuron number
	AAV2.1-A	AAV1	AAV2	AAV5	AAV9
Rat #01	38226.6	22750	4320.31	16023.4	33359.4
Rat #02	38664.1	28109.4	3226.56	15804.7	36968.8
Rat #03	33578.1	32921.9	3882.81	17992.2	40359.4
Rat #04	34453.1	27015.6	4046.88	22859.4	34125
Average	36230.5	27699.2	3869.14	18169.9	36203.1
SD	2588.47	4179.57	464.845	3277.41	3176.27
SEM	1294.24	2089.79	232.422	1638.71	1588.14
dunnett's test	-	0.00394	0	0	1

## Sheet: Figure 5d
Figure 5d
% NeuN+ cells / total mKO1+ cells
	AAV2.1-A	AAV1	AAV2	AAV5	AAV9
Rat #01	99.715	97.719	100	97.02	97.862
Rat #02	99.837	97.727	100	95.876	97.971
Rat #03	99.842	95.736	98.611	97.337	98.4
Rat #04	99.658	93.275	100	95.872	95.267
Average	99.7629	96.1146	99.6528	96.5262	97.3751
SD	0.091354	2.11175	0.694476	0.764304	1.42433
SEM	0.045677	1.05588	0.347238	0.382152	0.712164
dunnett's test	-	0.00277	0.9998	0.00705	0.0484

## Sheet: Figure 5e
Figure 5e
% S100β+ cells / total mKO1+ cells
	AAV2.1-A	AAV1	AAV2	AAV5	AAV9
Rat #01	0.28532	2.28093	0	2.98015	2.13778
Rat #02	0.16261	2.27274	0	4.12371	2.029
Rat #03	0.15849	4.26358	1.38895	2.66273	1.6
Rat #04	0.3419	6.7245	0	4.12846	4.73282
Average	0.237078	3.88544	0.347238	3.47376	2.6249
SD	0.091354	2.11175	0.694476	0.764304	1.42433
SEM	0.045677	1.05588	0.347238	0.382152	0.712164
dunnett's test	-	0.00274	0.9998	0.007	0.04843

[truncated: 8 more sheets: Figure 6b,c, Figure 6d, Figure 6f,g, Figure 6h, Figure 7e, Figure 7f, Supplementary Figure 1a, Animal information]
